# Supplementary material for: Effects of Monotherapy with Clopidogrel vs. Aspirin on Vascular Function and Hemostatic Measurements in Patients with Coronary Artery Disease: The Prospective, Crossover I-LOVE-MONO Trial
Source: J Clin Med. 2021 Jun 20;10(12):2720. doi: 10.3390/jcm10122720 (PMC8235752; doi:10.3390/jcm10122720)
Supplement: Supplementary file 1 [file jcm-10-02720-s001.zip]

Archive with 1 entries (1 files):
- jcm-1197815-supplementary.pdf
